# Supplementary material for: Toll-like Receptor 2 Is Associated with the Immune Response, Apoptosis, and Angiogenesis in the Mammary Glands of Dairy Cows with Clinical Mastitis
Source: Int J Mol Sci. 2022 Sep 14;23(18):10717. doi: 10.3390/ijms231810717 (PMC9504312; doi:10.3390/ijms231810717)
Supplement: Supplementary file 1 [file ijms-23-10717-s001.zip › Table S7.xlsx]

## Sheet: Sheet1
Table S7 qRT-PCR primer sequences.
Gene		Primer sequence(5'-3')			Gene entry number			Fragment lengths		Tm/℃
GAPDH		F: GGTCACCAGGGCTGCTTT R: CTGTGCCGTTGAACTTGC			NM_001034034.2			128 bp		58
TLR2		F: ATGCCTCCTTCTTACCCG R: AGTGCCTGCTGTCCCTGT			NM_174197.2			172 bp		60
CASP8		F: TCACCCACGGAAACAAGG R: TCGGTCTCAACGGCTACA			NM_001045970.2			178 bp		56
Tie2		F: GCCAGAGTCAACACCAAG R: GAGATCACAGCCGAAGAG			NM_173964.2			131 bp		55
GAPDH: glyceraldehyde-3-phosphate dehydrogenase; TLR2: toll-like receptor 2; CASP8: caspase 8; Tie2: TEK receptor tyrosine kinase
