# Supplementary material for: Toll-like Receptor 2 Is Associated with the Immune Response, Apoptosis, and Angiogenesis in the Mammary Glands of Dairy Cows with Clinical Mastitis
Source: Int J Mol Sci. 2022 Sep 14;23(18):10717. doi: 10.3390/ijms231810717 (PMC9504312; doi:10.3390/ijms231810717)
Supplement: Supplementary file 1 [file ijms-23-10717-s001.zip › Table S1.xlsx]

## Sheet: Sheet1
Table S1 The GO terms associated with bacterial response.
GO ID	Description	Control-vs-mastitis (2752)	All (14003)	pvalue	p.adjust	Genes
GO:0009617	response to bacterium	173	346	1.30547e-37	1.06428e-34	NP_001007806.1(LYZ1);NP_001029951.1(MAPKAPK3);NP_001032521.1(HDAC1);NP_001035560.1(HP);NP_001039560.1(CXCL16);NP_001070277.1(HSF1);NP_001070469.1(RBPJ);NP_001070579.1(CARD9);NP_001071627.1(LYS);NP_001092461.1(FGR);NP_001095336.1(IDO1);NP_001095385.1(Aldoa);NP_001099123.1(Elane);NP_001179677.1(MYO1F);NP_001179684.1(TBK1);NP_001179747.2(ADAM9);NP_776318.1(B2M);NP_776358.1(LPO);NP_776426.1(CATHL3);N…
GO:0042742	defense response to bacterium	94	145	1.12485e-32	5.24017e-30	NP_001070579.1(CARD9);NP_001092461.1(FGR);NP_001179677.1(MYO1F);NP_001179684.1(TBK1);NP_776358.1(LPO);NP_776544.1(NCF1);NP_776622.1(TLR2);NP_776998.1(PGLYRP1);NP_777155.1(PYCARD);XP_005203207.1(FGR);XP_005203208.1(FGR);XP_005203209.1(FGR);XP_005203210.1(FGR);XP_005203212.1(FGR);XP_005206693.1(TBK1);XP_005217503.1(TLR2);XP_005217504.1(TLR2);XP_010800859.1(FGR);XP_010800861.1(FGR);XP_010801287.1(PG…
GO:0019731	antibacterial humoral response	44	49	4.10895e-26	1.21812e-23	XP_024841745.1(DMBT1);XP_024841746.1(DMBT1);XP_024841747.1(DMBT1);XP_024841748.1(DMBT1);XP_024841749.1(DMBT1);XP_024841750.1(DMBT1);XP_024841751.1(DMBT1);XP_024841752.1(DMBT1);XP_024841753.1(DMBT1);XP_024841754.1(DMBT1);XP_024841755.1(DMBT1);XP_024841756.1(DMBT1);XP_024841757.1(DMBT1);XP_024841758.1(DMBT1);XP_024841759.1(DMBT1);XP_024841760.1(DMBT1);XP_024841762.1(DMBT1);XP_024841763.1(DMBT1);XP_…
GO:0002237	response to molecule of bacterial origin	54	157	9.3848e-06	0.000120015	NP_001029951.1(MAPKAPK3);NP_001032521.1(HDAC1);NP_001039560.1(CXCL16);NP_001070277.1(HSF1);NP_001070579.1(CARD9);NP_001095336.1(IDO1);NP_001095385.1(Aldoa);NP_001099123.1(Elane);NP_001179747.2(ADAM9);NP_776433.1(CD14);NP_776622.1(TLR2);NP_777155.1(PYCARD);NP_786987.1(MAPK1);NP_789745.1(CEBPB);XP_002691532.1(ADAM17);XP_003586820.2(MRC1);XP_005202627.2(STAT1);XP_005202630.1(STAT1);XP_005209486.1(CD…
GO:0016045	detection of bacterium	6	6	5.73668e-05	0.000526967	NP_776622.1(TLR2);XP_005217503.1(TLR2);XP_005217504.1(TLR2);XP_015330814.1(TLR2);XP_015330815.1(TLR2);XP_024832770.1(TLR2)
GO:0032493	response to bacterial lipoprotein	6	6	5.73668e-05	0.000526967	NP_776622.1(TLR2);XP_005217503.1(TLR2);XP_005217504.1(TLR2);XP_015330814.1(TLR2);XP_015330815.1(TLR2);XP_024832770.1(TLR2)
GO:0042494	detection of bacterial lipoprotein	6	6	5.73668e-05	0.000526967	NP_776622.1(TLR2);XP_005217503.1(TLR2);XP_005217504.1(TLR2);XP_015330814.1(TLR2);XP_015330815.1(TLR2);XP_024832770.1(TLR2)
GO:0070339	response to bacterial lipopeptide	6	6	5.73668e-05	0.000526967	NP_776622.1(TLR2);XP_005217503.1(TLR2);XP_005217504.1(TLR2);XP_015330814.1(TLR2);XP_015330815.1(TLR2);XP_024832770.1(TLR2)
GO:0070340	detection of bacterial lipopeptide	6	6	5.73668e-05	0.000526967	NP_776622.1(TLR2);XP_005217503.1(TLR2);XP_005217504.1(TLR2);XP_015330814.1(TLR2);XP_015330815.1(TLR2);XP_024832770.1(TLR2)
GO:0071219	cellular response to molecule of bacterial origin	6	6	5.73668e-05	0.000526967	NP_776622.1(TLR2);XP_005217503.1(TLR2);XP_005217504.1(TLR2);XP_015330814.1(TLR2);XP_015330815.1(TLR2);XP_024832770.1(TLR2)
GO:0071220	cellular response to bacterial lipoprotein	6	6	5.73668e-05	0.000526967	NP_776622.1(TLR2);XP_005217503.1(TLR2);XP_005217504.1(TLR2);XP_015330814.1(TLR2);XP_015330815.1(TLR2);XP_024832770.1(TLR2)
GO:0071221	cellular response to bacterial lipopeptide	6	6	5.73668e-05	0.000526967	NP_776622.1(TLR2);XP_005217503.1(TLR2);XP_005217504.1(TLR2);XP_015330814.1(TLR2);XP_015330815.1(TLR2);XP_024832770.1(TLR2)
GO:0032490	detection of molecule of bacterial origin	6	11	0.0106483	0.0432969	NP_776622.1(TLR2);XP_005217503.1(TLR2);XP_005217504.1(TLR2);XP_015330814.1(TLR2);XP_015330815.1(TLR2);XP_024832770.1(TLR2)
