# Supplementary material for: Toll-like Receptor 2 Is Associated with the Immune Response, Apoptosis, and Angiogenesis in the Mammary Glands of Dairy Cows with Clinical Mastitis
Source: Int J Mol Sci. 2022 Sep 14;23(18):10717. doi: 10.3390/ijms231810717 (PMC9504312; doi:10.3390/ijms231810717)
Supplement: Supplementary file 1 [file ijms-23-10717-s001.zip › Table S2.xlsx]

## Sheet: Sheet1
Table S2 The 45 candidate DEPs associated with bacterial response.
NO.	Protein ID	Symbol	Description	C1	C2	C3	CM1	CM2	CM3	log2(fc)	PValue	FDR
1	NP_777250.1	CATHL1	cathelicidin-1 precursor [Bos taurus]	3875335	2.26427e+06	1.33614e+06	14698460	179703968	20594476	4.84595	2.5686e-14	2.81842e-12
2	XP_024834660.1	PLCG2	PREDICTED: 1-phosphatidylinositol 4,5-bisphosphate phosphodiesterase gamma-2 [Bos taurus]	169271	199184	273218	699158	512825	1.15835e+06	1.88518	8.42178e-14	8.18476e-12
3	XP_005202627.2	STAT1	PREDICTED: signal transducer and activator of transcription 1-alpha/beta isoform X1 [Bos taurus]	1.57107e+06	1.43413e+06	1.49359e+06	19975310	3.22491e+06	30389082	3.57434	1.38196e-13	1.28787e-11
4	NP_777155.1	PYCARD	apoptosis-associated speck-like protein containing a CARD [Bos taurus]	1113164	1.24146e+06	1.31411e+06	20200430	2.70072e+06	28216762	3.80047	2.70684e-11	1.52187e-09
5	XP_005208208.1	ANXA3	PREDICTED: annexin A3 isoform X1 [Bos taurus]	4.49166e+06	4928358	4.37798e+06	31508304	9338019	35479560	2.46771	1.95685e-10	9.64672e-09
6	XP_010816425.1	MAPK14	PREDICTED: mitogen-activated protein kinase 14 isoform X1 [Papio anubis]	821041	615902	674391	1.63912e+06	1.19722e+06	2.41746e+06	1.31521	7.94864e-10	3.35867e-08
7	NP_776358.1	LPO	PREDICTED: lactoperoxidase isoform X2 [Bos taurus]	6.4954e+06	12627150	10205950	1.49671e+06	2.46619e+06	73701.7	-2.86109	9.92258e-10	3.99428e-08
8	NP_001035560.1	HP	haptoglobin precursor [Bos taurus]	2.55509e+06	520945	513574	1.70821e+06	52920348	2.09596e+06	3.98207	8.7692e-09	2.82734e-07
9	NP_777252.1	CATHL4	cathelicidin-4 precursor [Bos taurus]	3.77828e+06	2906326	1.47837e+06	16479924	316368000	20734938	5.43681	6.47283e-08	1.59546e-06
10	NP_776433.1	CD14	monocyte differentiation antigen CD14 precursor [Bos taurus]	2.27922e+06	2.07829e+06	1.58535e+06	4.87384e+06	6.62539e+06	6152095	1.57055	3.0136e-07	6.2888e-06
11	NP_777257.1	CATHL6	cathelicidin-6 precursor [Bos taurus]	342860	379113	193830	1.58005e+06	34408280	1.47467e+06	5.35428	8.99183e-07	1.57253e-05
12	NP_001095385.1	Aldoa	PREDICTED: fructose-bisphosphate aldolase A isoform X1 [Bos taurus]	47701380	37297032	37020428	74637648	75770456	102358624	1.0507	1.9363e-06	3.0563e-05
13	NP_776803.1	LALBA	alpha-lactalbumin precursor [Bos taurus]	53336220	163398320	110742168	4041565	9255781	233012	-4.59712	2.72547e-06	4.10207e-05
14	XP_003586820.2	MRC1	PREDICTED: macrophage mannose receptor 1 isoform X1 [Bos taurus]	614599	343221	268413	1.02057e+06	777096	1.3701e+06	1.36923	3.18052e-06	4.71396e-05
15	NP_001092461.1	FGR	tyrosine-protein kinase Fgr [Bos taurus]	275417	548125	359609	2050279	534841	3.51703e+06	2.36668	3.79037e-06	5.49805e-05
16	NP_001039560.1	CXCL16	C-X-C motif chemokine 16 precursor [Bos taurus]	93387.6	133736	320994	1145654	1.24879e+06	1.73306e+06	2.91271	4.06558e-06	5.83505e-05
17	NP_777251.1	CATHL2	cathelicidin-2 precursor [Bos taurus]	3.7828e+06	2.57391e+06	1.31534e+06	31816760	292746880	41908716	5.57795	1.43334e-05	0.000174749
18	NP_777256.1	CATHL7	cathelicidin-7 precursor [Bos taurus]	353015	376598	267938	4.0496e+06	32100506	5974947	5.40014	4.23613e-05	0.000430125
19	NP_001070469.1	RBPJ	recombining binding protein suppressor of hairless [Bos taurus]	214129	213456	163949	571819	483868	574567	1.46256	5.26156e-05	0.000515027
20	XP_024838248.1	PRKCD	TPA: protein kinase C delta type [Bos taurus]	253569	277065	191908	967252	446778	1.3716e+06	1.94685	5.32936e-05	0.000519421
21	NP_776544.1	NCF1	neutrophil cytosol factor 1 [Bos taurus]	193728	682024	259312	2.99765e+06	663380	5.71352e+06	3.04598	6.57332e-05	0.000616804
22	NP_776998.1	PGLYRP1	peptidoglycan recognition protein 1 precursor [Bos taurus]	1.06648e+06	1538660	753201	3.77729e+06	56210684	4.7492e+06	4.26878	6.65297e-05	0.000623418
23	NP_001099123.1	Elane	neutrophil elastase precursor [Bos taurus]	353047	211740	82324.6	2610617	22710788	3855708	5.49468	8.77013e-05	0.000786076
24	XP_005220161.3	ABR	PREDICTED: active breakpoint cluster region-related protein isoform X1 [Capra hircus]	381335	235274	324221	1.97453e+06	421501	3.12917e+06	2.55402	0.000111804	0.000977833
25	NP_001193660.1	EYA3	PREDICTED: eyes absent homolog 3 isoform X1 [Bos taurus]	140801	91744.6	68083.3	248208	543185	376664	1.95806	0.000205129	0.00160217
26	NP_776426.1	CATHL3	cathelicidin-3 precursor [Bos taurus]	215018	489718	123141	3.97109e+06	24898232	5.29728e+06	5.36703	0.000693168	0.00436228
27	XP_024841745.1	DMBT1	PREDICTED: deleted in malignant brain tumors 1 protein isoform X24 [Homo sapiens]	277050	770092	1.00356e+06	10198512	5669811	18838396	4.08102	0.000780472	0.00480938
28	NP_786987.1	MAPK1	mitogen-activated protein kinase 1 [Bos taurus]	2.29831e+06	2369012	2.34119e+06	5360582	2.81534e+06	7.29205e+06	1.1421	0.00205678	0.010755
29	NP_001070579.1	CARD9	caspase recruitment domain-containing protein 9 [Bos taurus]	48270.2	66155.1	42966.3	628866	156476	955022	3.46696	0.00211204	0.0109765
30	XP_002691532.1	ADAM17	PREDICTED: disintegrin and metalloproteinase domain-containing protein 17 isoform X1 [Bos taurus]	518983	476593	444970	1.07239e+06	457946	1.29743e+06	0.973046	0.0021217	0.0110183
31	NP_001070277.1	HSF1	heat shock factor protein 1 [Bos taurus]	365186	177029	162096	458502	975410	526339	1.47675	0.00218284	0.0112841
32	NP_001179747.2	ADAM9	disintegrin and metalloproteinase domain-containing protein 9 precursor [Bos taurus]	483100	330337	337600	611154	574388	973575	0.907508	0.00335689	0.0159587
33	NP_001029951.1	MAPKAPK3	MAP kinase-activated protein kinase 3 [Bos taurus]	465590	351510	397186	1.00174e+06	288833	1.24016e+06	1.05944	0.00336924	0.0160062
34	NP_001007806.1	LYZ1	lysozyme C, intestinal isozyme precursor [Bos taurus]	143402	202691	147162	1.74047e+06	1.37875e+06	2747857	3.57224	0.00373092	0.0173016
35	NP_001095336.1	IDO1	indoleamine 2,3-dioxygenase 1 [Bos taurus]	15655.3	358492	219086	11719216	NA	21093188	6.37446	0.00377954	0.0174557
36	NP_001179677.1	MYO1F	unconventional myosin-If [Bos taurus]	119107	133607	101393	1.43864e+06	417310	1.86256e+06	3.39247	0.00387685	0.0178204
37	NP_001032521.1	HDAC1	histone deacetylase 1 [Bos taurus]	1183842	814487	907687	2.12834e+06	1.37926e+06	2.64618e+06	1.08243	0.00391557	0.0179741
38	NP_001071627.1	LYS	lysozyme C, non-stomach isozyme precursor [Bos taurus]	291029	262213	177053	6.24426e+06	1.38901e+06	9036134	4.51258	0.00392123	0.0179879
39	NP_776622.1	TLR2	toll-like receptor 2 precursor [Bos taurus]	426880	187482	160169	596494	599455	885750	1.42637	0.00409949	0.0186547
40	NP_776791.1	ISG15	ubiquitin-like protein ISG15 [Bos taurus]	726181	406916	350732	1.98087e+06	1.07923e+06	2080139	1.79251	0.00600464	0.0249387
41	XP_010801287.1	PGLYRP3	PREDICTED: peptidoglycan recognition protein 3 isoform X1 [Bos taurus]	NA	658453	422730	1288288	3.43274e+06	2.29356e+06	2.11278	0.00760061	0.0303089
42	NP_776318.1	B2M	beta-2-microglobulin precursor [Bos taurus]	5511326	874751	1.29071e+06	10260176	3.91362e+06	5582630	1.36375	0.00801384	0.0315681
43	NP_789745.1	CEBPB	CCAAT/enhancer-binding protein beta [Bos taurus]	415231	178658	164326	939337	392757	1.10929e+06	1.68702	0.0101599	0.037852
44	NP_001179684.1	TBK1	serine/threonine-protein kinase TBK1 [Bos taurus]	188080	147314	173863	458223	266901	499302	1.26564	0.0122434	0.0438084
45	NP_776963.1	FCGR1A	high affinity immunoglobulin gamma Fc receptor I precursor [Bos taurus]	270372	34234.6	95966.7	620274	NA	609009	2.20264	0.0143829	0.0497443
