# Supplementary material for: Toll-like Receptor 2 Is Associated with the Immune Response, Apoptosis, and Angiogenesis in the Mammary Glands of Dairy Cows with Clinical Mastitis
Source: Int J Mol Sci. 2022 Sep 14;23(18):10717. doi: 10.3390/ijms231810717 (PMC9504312; doi:10.3390/ijms231810717)
Supplement: Supplementary file 1 [file ijms-23-10717-s001.zip › Table S3.xlsx]

## Sheet: Sheet1
Table S3 The ten pathways interacted with TLR2.
KEGG_A_class	KEGG_B_class	Pathway	Control-vs-mastitis (2079)	All (9291)	Pvalue	Qvalue	Pathway ID	Proteins	K_IDs
Cellular Processes	Transport and catabolism	Phagosome	104	243	5.22069e-13	5.65574e-11	ko04145	NP_001003900.1(TUBB2A);NP_001012692.2(HLA-DMA);NP_001012695.1(HLA-DRA);NP_001028787.1(CTSS);NP_001028790.1(ACTG1);NP_001029376.1(TUBA1C);NP_001029840.2(BoLA-DQB);NP_001035046.1(ITGAM);NP_001035571.1(HLA-DMB);NP_001035594.1(SEC61A1);NP_001039334.1(ATP6V1F);NP_001039448.1(NCF4);NP_001039517.1(DYNC1LI1);NP_001039838.1(TUBB6);NP_001040087.1(Tap2);NP_001068760.1(SEC61B);NP_001069102.1(TCIRG1);NP_00107…	K07375+K06752+K06752+K01368+K05692+K07374+K06752+K06461+K06752+K10956+K02151+K08012+K10416+K07375+K05654+K09481+K02154+K08488+K05653+K06558+K10789+K06259+K05692+K04391+K06259+K01365+K08009+K21421+K06558+K08011+K08010+K10159+K02152+K02145+K13882+K06498+K02154+K02150+K06560+K06464+K03662+K02147+K02148+K06560+K06259+K06259+K01330+K01330+K04391+K02144+K02144+K08010+K10159+K10159+K10789+K10789+K07897+…
Human Diseases	Infectious diseases	Malaria	41	79	8.43498e-09	2.10875e-07	ko05144	NP_001094628.1(VCAM1);NP_001265550.1(CD36);NP_776435.2(CD36);NP_776622.1(TLR2);NP_776909.1(VCAM1);NP_786975.1(ITGB2);NP_937864.2(ITGAL);XP_005205381.1(CD36);XP_005205383.1(CD36);XP_005217503.1(TLR2);XP_005217504.1(TLR2);XP_015324298.1(CD36);XP_015324300.1(CD36);XP_015324301.1(CD36);XP_015324304.1(CD36);XP_015330814.1(TLR2);XP_015330815.1(TLR2);XP_024832770.1(TLR2);XP_024846181.1(CD36);XP_02484618…	K06527+K06259+K06259+K10159+K06527+K06464+K05718+K06259+K06259+K10159+K10159+K06259+K06259+K06259+K06259+K10159+K10159+K10159+K06259+K06259+K06259+K06259+K06259+K06259+K06259+K06259+K06259+K06259+K06259+K06259+K06259+K06259+K06259+K06259+K06259+K06259+K06259+K06259+K06259+K06259+K06259
Human Diseases	Immune diseases	Rheumatoid arthritis	32	72	2.48479e-05	0.000310599	ko05323	NP_001012692.2(HLA-DMA);NP_001012695.1(HLA-DRA);NP_001029607.1(CTSK);NP_001029840.2(BoLA-DQB);NP_001035571.1(HLA-DMB);NP_001039334.1(ATP6V1F);NP_001069102.1(TCIRG1);NP_776457.1(CTSL);NP_776622.1(TLR2);NP_776670.1(ATP6V1G1);NP_776929.1(ATP6V1A);NP_777179.1(ATP6V0A1);NP_777235.1(ATP6V1E1);NP_786975.1(ITGB2);NP_787000.1(ATP6AP1);NP_788844.2(ATP6V1B2);NP_788849.1(ATP6V1C1);NP_937864.2(ITGAL);XP_00521…	K06752+K06752+K01371+K06752+K06752+K02151+K02154+K01365+K10159+K02152+K02145+K02154+K02150+K06464+K03662+K02147+K02148+K05718+K02144+K02144+K10159+K10159+K05408+K02145+K02144+K10159+K10159+K10159+K02154+K02154+K01371+K02144
Human Diseases	Infectious diseases	Hepatitis B	75	232	0.000263461	0.00214062	ko05161	NP_001007817.1(FADD);NP_001012689.2(STAT3);NP_001029689.1(LAMTOR5);NP_001029802.1(GRB2);NP_001033160.2(MAP2K2);NP_001039435.1(CASP8);NP_001069877.1(NFKB1);NP_001093816.1(CDKN1B);NP_001095722.1(PTK2B);NP_001103471.1(KRAS);NP_001104274.1(SRC);NP_001157494.1(CREBBP);NP_001179230.1(CDK6);NP_001179684.1(TBK1);NP_001192430.1(STAT6);NP_001192477.1(PIK3CD);NP_001192618.1(STAT2);NP_776319.1(BAX);NP_776622…	K02373+K04692+K16344+K04364+K04369+K04398+K02580+K06624+K05871+K07827+K05704+K04498+K02091+K05410+K11225+K00922+K11221+K02159+K10159+K07209+K19662+K04371+K03662+K17332+K11220+K11220+K04398+K02091+K02091+K02091+K02091+K11225+K05410+K05704+K05704+K05704+K17332+K00922+K00922+K10159+K10159+K02158+K02158+K12647+K02084+K05704+K05704+K00922+K00922+K04364+K02159+K02084+K10159+K10159+K00922+K00922+K00922+…
Human Diseases	Infectious diseases	Legionellosis	33	86	0.000561693	0.00401321	ko05134	NP_001035046.1(ITGAM);NP_001035577.1(EEF1G);NP_001039435.1(CASP8);NP_001069877.1(NFKB1);NP_001070277.1(HSF1);NP_001095571.1(Nfkb2);NP_776433.1(CD14);NP_776622.1(TLR2);NP_777155.1(PYCARD);NP_786975.1(ITGB2);NP_976067.3(HSPA1A);XP_002692967.2(CASP1);XP_002698555.1(CASP7);XP_005202672.1(CASP8);XP_005209486.1(CD14);XP_005212926.1(Rab1A);XP_005215207.1(HSF1);XP_005215208.1(HSF1);XP_005217503.1(TLR2);X…	K06461+K03233+K04398+K02580+K09414+K04469+K04391+K10159+K12799+K06464+K03283+K01370+K04397+K04398+K04391+K07874+K09414+K09414+K10159+K10159+K02084+K09414+K09414+K09414+K09414+K02084+K10159+K10159+K01370+K10159+K04469+K04469+K09414
Human Diseases	Infectious diseases	Tuberculosis	104	360	0.00195378	0.011545	ko05152	NP_001007817.1(FADD);NP_001012692.2(HLA-DMA);NP_001012695.1(HLA-DRA);NP_001014947.1(MAPK13);NP_001014956.1(NFYA);NP_001028787.1(CTSS);NP_001029840.2(BoLA-DQB);NP_001029907.1(CD74);NP_001035046.1(ITGAM);NP_001035571.1(HLA-DMB);NP_001035645.1(IRAK1);NP_001039361.1(TRADD);NP_001039435.1(CASP8);NP_001068842.1(LSP1);NP_001069102.1(TCIRG1);NP_001069877.1(NFKB1);NP_001070579.1(CARD9);NP_001104274.1(SRC)…	K02373+K06752+K06752+K04441+K08064+K01368+K06752+K06505+K06461+K06752+K04730+K03171+K04398+K14957+K02154+K02580+K12794+K05704+K04498+K02159+K13916+K04391+K10159+K13882+K06498+K02154+K13916+K13916+K13916+K13916+K13916+K06560+K06464+K04371+K03662+K10048+K06560+K11220+K11220+K04398+K04391+K05855+K05704+K05704+K05704+K02144+K02144+K10159+K10159+K07897+K08064+K08064+K08064+K08064+K08064+K08064+K08064+…
Human Diseases	Infectious diseases	Leishmaniasis	36	108	0.00565552	0.0306341	ko05140	NP_001012692.2(HLA-DMA);NP_001012695.1(HLA-DRA);NP_001014947.1(MAPK13);NP_001029840.2(BoLA-DQB);NP_001035046.1(ITGAM);NP_001035571.1(HLA-DMB);NP_001035645.1(IRAK1);NP_001039448.1(NCF4);NP_001069640.1(MARCKSL1);NP_001069877.1(NFKB1);NP_776459.1(CYBA);NP_776460.1(CYBB);NP_776544.1(NCF1);NP_776545.1(NCF2);NP_776622.1(TLR2);NP_776963.1(FCGR1A);NP_777012.1(PRKCB);NP_786975.1(ITGB2);NP_786987.1(MAPK1);…	K06752+K06752+K04441+K06752+K06461+K06752+K04730+K08012+K13536+K02580+K08009+K21421+K08011+K08010+K10159+K06498+K19662+K06464+K04371+K11220+K11220+K05697+K08010+K10159+K10159+K04441+K10159+K10159+K10159+K04441+K04730+K04730+K04730+K04730+K11220+K11220
Human Diseases	Infectious diseases	Measles	66	225	0.00836842	0.0412081	ko05162	NP_001012689.2(STAT3);NP_001019677.1(IRF9);NP_001025017.1(OAS1);NP_001035645.1(IRAK1);NP_001039942.1(MSN);NP_001069877.1(NFKB1);NP_001093816.1(CDKN1B);NP_001107236.1(TYK2);NP_001179230.1(CDK6);NP_001179684.1(TBK1);NP_001192477.1(PIK3CD);NP_001192618.1(STAT2);NP_776365.1(MX1);NP_776622.1(TLR2);NP_786996.1(RACK1);NP_835210.2(EIF2AK2);NP_976067.3(HSPA1A);XP_002686059.1(ADAR);XP_002690831.1(EIF2AK4);…	K04692+K04693+K14216+K04730+K05763+K02580+K06624+K11219+K02091+K05410+K00922+K11221+K14754+K10159+K14753+K16195+K03283+K12968+K16196+K14754+K14754+K11220+K11220+K12968+K02091+K02091+K02091+K02091+K05410+K11219+K11219+K11219+K16196+K16195+K16195+K00922+K00922+K10159+K10159+K14754+K12647+K11219+K11219+K04693+K04693+K16196+K16196+K00922+K00922+K14754+K10159+K10159+K00922+K00922+K00922+K00922+K10159+…
Human Diseases	Immune diseases	Inflammatiory bowel disease (IBD)	22	66	0.0267091	0.104584	ko05321	NP_001012689.2(STAT3);NP_001012692.2(HLA-DMA);NP_001012695.1(HLA-DRA);NP_001029840.2(BoLA-DQB);NP_001035571.1(HLA-DMB);NP_001069877.1(NFKB1);NP_001192430.1(STAT6);NP_776622.1(TLR2);XP_005202627.2(STAT1);XP_005202630.1(STAT1);XP_005206571.1(STAT6);XP_005217503.1(TLR2);XP_005217504.1(TLR2);XP_015330814.1(TLR2);XP_015330815.1(TLR2);XP_024832770.1(TLR2);XP_024835633.1(STAT3);XP_024847175.1(STAT6);XP_…	K04692+K06752+K06752+K06752+K06752+K02580+K11225+K10159+K11220+K11220+K11225+K10159+K10159+K10159+K10159+K10159+K04692+K11225+K11225+K11225+K11220+K11220
Human Diseases	Cancers	Proteoglycans in cancer	97	367	0.0348284	0.133167	ko05205	NP_001007809.1(CAV2);NP_001012689.2(STAT3);NP_001014947.1(MAPK13);NP_001028790.1(ACTG1);NP_001029802.1(GRB2);NP_001030229.1(HCLS1);NP_001033160.2(MAP2K2);NP_001039942.1(MSN);NP_001069609.1(CTNNB1);NP_001070366.1(PAK1);NP_001071542.1(VAV1);NP_001103471.1(KRAS);NP_001104274.1(SRC);NP_001157250.1(FN1);NP_001192477.1(PIK3CD);NP_001193443.1(FLNA);NP_001193919.1(FLNC);NP_776404.2(ACTB);NP_776429.1(CAV1…	K12958+K04692+K04441+K05692+K04364+K06106+K04369+K05763+K02105+K04409+K05730+K07827+K05704+K05717+K00922+K04437+K04437+K05692+K06278+K01365+K10159+K03985+K19662+K01398+K05742+K04371+K05730+K03099+K04707+K04514+K05697+K03099+K03099+K05704+K05704+K05704+K00922+K00922+K10159+K10159+K12330+K12330+K02105+K02105+K05704+K05704+K00922+K00922+K07293+K07293+K12330+K12330+K04364+K04441+K04409+K04409+K04409+…
