# Supplementary material for: Toll-like Receptor 2 Is Associated with the Immune Response, Apoptosis, and Angiogenesis in the Mammary Glands of Dairy Cows with Clinical Mastitis
Source: Int J Mol Sci. 2022 Sep 14;23(18):10717. doi: 10.3390/ijms231810717 (PMC9504312; doi:10.3390/ijms231810717)
Supplement: Supplementary file 1 [file ijms-23-10717-s001.zip › Table S4.xlsx]

## Sheet: Sheet1
Table S4 The pathways in which TLR2 is involved and candidate DEPs.
NO.	Protein ID	Symbol	Description	C1	C2	C3	CM1	CM2	CM3	log2(fc)	PValue	FDR
1	NP_001157250.1	FN1	fibronectin precursor [Bos taurus]	3.29602e+06	6684608	5085930	18846242	34859488	23755390	2.36212	1.18671e-41	4.03661e-38
2	XP_024842395.1	Ank3	PREDICTED: ankyrin-3 isoform X3 [Bison bison bison]	3.5394e+06	2.44205e+06	2488019	1.26433e+06	1.67428e+06	858504	-1.15737	4.4313e-26	3.76827e-23
3	NP_776929.1	ATP6V1A	V-type proton ATPase catalytic subunit A [Bos taurus]	3772096	3.22533e+06	3.31355e+06	10826834	4327820	15833393	1.58753	3.40284e-20	1.21839e-17
4	NP_001030229.1	HCLS1	hematopoietic lineage cell-specific protein [Bos taurus]	1.42629e+06	822929	633346	6190041	2843164	6.48771e+06	2.42879	5.67888e-17	1.06694e-14
5	NP_786975.1	ITGB2	integrin beta-2 precursor [Bos taurus]	517508	224308	278034	8026062	1.7884e+06	12118001	4.42664	9.74794e-15	1.22806e-12
6	NP_001069609.1	CTNNB1	catenin beta-1 [Sus scrofa]	7.81987e+06	5675070	6888236	4.19e+06	3.59251e+06	5.44194e+06	-0.624173	2.33674e-14	2.69438e-12
7	NP_777250.1	CATHL1	cathelicidin-1 precursor [Bos taurus]	3875335	2.26427e+06	1.33614e+06	14698460	179703968	20594476	4.84595	2.5686e-14	2.81842e-12
8	XP_024834660.1	PLCG2	PREDICTED: 1-phosphatidylinositol 4,5-bisphosphate phosphodiesterase gamma-2 [Bos taurus]	169271	199184	273218	699158	512825	1.15835e+06	1.88518	8.42178e-14	8.18476e-12
9	XP_005202627.2	STAT1	PREDICTED: signal transducer and activator of transcription 1-alpha/beta isoform X1 [Bos taurus]	1.57107e+06	1.43413e+06	1.49359e+06	19975310	3.22491e+06	30389082	3.57434	1.38196e-13	1.28787e-11
10	NP_001028787.1	CTSS	cathepsin S precursor [Bos taurus]	3681512	2531885	1.9587e+06	33101126	11911208	47986952	3.50844	1.66029e-11	9.59822e-10
11	NP_777155.1	PYCARD	apoptosis-associated speck-like protein containing a CARD [Bos taurus]	1113164	1.24146e+06	1.31411e+06	20200430	2.70072e+06	28216762	3.80047	2.70684e-11	1.52187e-09
12	NP_001069877.1	NFKB1	nuclear factor NF-kappa-B p105 subunit [Bos taurus]	1.65728e+06	2.26741e+06	1.46434e+06	3.67834e+06	5.23203e+06	4.18908e+06	1.28141	1.52795e-10	7.93482e-09
13	NP_001265550.1	CD36	platelet glycoprotein 4 [Bos taurus]	23111910	40417980	37709528	1.74381e+06	5370695	651537	-3.70445	2.85686e-10	1.34036e-08
14	NP_937864.2	ITGAL	integrin alpha-L precursor [Bos taurus]	72633.1	90228.7	85999.7	2.02561e+06	118238	3.54972e+06	4.51592	3.79937e-10	1.74643e-08
15	XP_002686059.1	ADAR	PREDICTED: double-stranded RNA-specific adenosine deaminase isoform X8 [Bos taurus]	739927	687035	721813	1.38564e+06	773836	2.04089e+06	0.967001	4.64685e-10	2.12165e-08
16	XP_010816425.1	MAPK14	PREDICTED: mitogen-activated protein kinase 14 isoform X1 [Papio anubis]	821041	615902	674391	1.63912e+06	1.19722e+06	2.41746e+06	1.31521	7.94864e-10	3.35867e-08
17	NP_001035046.1	ITGAM	integrin alpha-M precursor [Bos taurus]	407100	150954	119892	1.84442e+06	1.55668e+06	3.02679e+06	3.24511	1.38572e-09	5.41785e-08
18	XP_024841064.1	ITGAX	PREDICTED: integrin alpha-X [Bison bison bison]	82527.8	110603	39004.6	2.00778e+06	211608	3.59656e+06	4.64697	3.56631e-09	1.27693e-07
19	NP_776946.1	CORO1A	coronin-1A [Bos taurus]	6.10526e+06	5398640	4393697	33983880	22073380	46650512	2.69166	6.19693e-09	2.0974e-07
20	NP_776365.1	MX1	interferon-induced GTP-binding protein Mx1 [Bos taurus]	2.10606e+06	2.68772e+06	2.436e+06	6.96438e+06	3725573	9043902	1.44865	2.09631e-08	5.96704e-07
21	NP_001094628.1	VCAM1	vascular cell adhesion molecule 1-like precursor [Bos taurus]	203157	143175	177809	1.00897e+06	681908	1436033	2.57671	4.04702e-08	1.07128e-06
22	NP_001039942.1	MSN	moesin [Bos taurus]	14055545	9042350	11053363	39413496	22764076	47887476	1.68835	6.00914e-08	1.50849e-06
23	NP_777252.1	CATHL4	cathelicidin-4 precursor [Bos taurus]	3.77828e+06	2906326	1.47837e+06	16479924	316368000	20734938	5.43681	6.47283e-08	1.59546e-06
24	XP_005207187.1	PTPN6	PREDICTED: tyrosine-protein phosphatase non-receptor type 6 isoform X1 [Bos taurus]	3741598	3.76532e+06	3.14092e+06	10086658	2.95349e+06	13678382	1.32728	1.22133e-07	2.84544e-06
25	NP_001192618.1	STAT2	signal transducer and activator of transcription 2 [Bos taurus]	245368	223571	206552	729380	336098	963336	1.58663	1.65133e-07	3.75719e-06
26	NP_001039517.1	DYNC1LI1	cytoplasmic dynein 1 light intermediate chain 1 [Bos taurus]	2515396	2.15767e+06	2.71848e+06	4.52888e+06	2.3198e+06	5.78498e+06	0.773325	2.06204e-07	4.52518e-06
27	NP_776433.1	CD14	monocyte differentiation antigen CD14 precursor [Bos taurus]	2.27922e+06	2.07829e+06	1.58535e+06	4.87384e+06	6.62539e+06	6152095	1.57055	3.0136e-07	6.2888e-06
28	NP_777012.1	PRKCB	protein kinase C beta type [Bos taurus]	725904	723361	924037	2.60902e+06	527615	3.31649e+06	1.4431	4.28255e-07	8.44469e-06
29	NP_001069640.1	MARCKSL1	MARCKS-related protein [Bos taurus]	1576862	2.7199e+06	2.52934e+06	11086321	7710024	11867247	2.16739	4.4282e-07	8.70667e-06
30	NP_786996.1	RACK1	PREDICTED: guanine nucleotide-binding protein subunit beta-2-like 1 [Ursus maritimus]	19799682	25321000	28216178	18214244	7588610	18441362	-0.72905	4.68201e-07	9.10049e-06
31	NP_777257.1	CATHL6	cathelicidin-6 precursor [Bos taurus]	342860	379113	193830	1.58005e+06	34408280	1.47467e+06	5.35428	8.99183e-07	1.57253e-05
32	NP_001029689.1	LAMTOR5	PREDICTED: LOW QUALITY PROTEIN: ragulator complex protein LAMTOR5 [Camelus bactrianus]	3.09383e+06	2.97995e+06	2.68882e+06	5544517	5.44481e+06	7.04026e+06	1.04094	9.35945e-07	1.62016e-05
33	XP_010800355.1	IFIH1	PREDICTED: interferon-induced helicase C domain-containing protein 1 [Bos taurus]	116769	46698.7	54676.8	707015	122470	986517	3.05741	9.8253e-07	1.68792e-05
34	NP_777235.1	ATP6V1E1	V-type proton ATPase subunit E 1, partial [Bos mutus]	2.08784e+06	1.89054e+06	1.86439e+06	5.33941e+06	2909841	7541996	1.4344	1.26364e-06	2.11737e-05
35	NP_776429.1	CAV1	caveolin-1 [Bos taurus]	12542245	7881187	10410002	1.49057e+06	695245	762856	-3.38636	1.82722e-06	2.91798e-05
36	NP_776778.1	IKBKB	inhibitor of nuclear factor kappa-B kinase subunit beta [Bos taurus]	205522	205771	218045	567378	326841	867569	1.48513	1.90966e-06	3.0283e-05
37	NP_001040087.1	Tap2	transporter 2, ATP-binding cassette, sub-family B [Bos taurus]	587798	435321	501701	4278826	400490	5189099	2.69418	2.43808e-06	3.74279e-05
38	XP_005210492.1	SYK	PREDICTED: tyrosine-protein kinase SYK isoform X1 [Bos taurus]	239292	122057	161826	1.33593e+06	260440	2.16128e+06	2.84447	2.4646e-06	3.75935e-05
39	NP_001033160.2	MAP2K2	dual specificity mitogen-activated protein kinase kinase 2 [Bos taurus]	2.50119e+06	2.16136e+06	2.39697e+06	3.6556e+06	2.3276e+06	4899274	0.624364	2.91918e-06	4.37428e-05
40	XP_003586820.2	MRC1	PREDICTED: macrophage mannose receptor 1 isoform X1 [Bos taurus]	614599	343221	268413	1.02057e+06	777096	1.3701e+06	1.36923	3.18052e-06	4.71396e-05
41	NP_001070366.1	PAK1	serine/threonine-protein kinase PAK 1 [Bos taurus]	156983	156240	173271	632367	266761	820395	1.82151	3.50716e-06	5.12e-05
42	NP_001003900.1	TUBB2A	tubulin beta-2B chain [Bos taurus]	40198648	41770080	48384720	92883368	56600284	109079280	0.988087	3.92927e-06	5.6633e-05
43	NP_001039361.1	TRADD	PREDICTED: tumor necrosis factor receptor type 1-associated DEATH domain protein isoform X1 [Bos indicus]	667201	702875	747832	1.44731e+06	1.13007e+06	2.02376e+06	1.11935	4.2905e-06	6.10634e-05
44	NP_001095571.1	Nfkb2	nuclear factor NF-kappa-B p100 subunit [Bos taurus]	1.0183e+06	476667	534270	3.0281e+06	1.97561e+06	5091153	2.31461	5.9153e-06	8.16263e-05
45	NP_001091527.1	TAP1	antigen peptide transporter 1 [Bos taurus]	916505	986651	1.07732e+06	11621346	854466	17622734	3.33608	6.36756e-06	8.64642e-05
46	NP_001035577.1	EEF1G	elongation factor 1-gamma [Bos taurus]	14823186	23910640	26080838	6981091	17688256	8.30545e+06	-0.974957	7.51987e-06	0.000100309
47	XP_002692403.3	NFATC2	PREDICTED: nuclear factor of activated T-cells, cytoplasmic 2 isoform X2 [Bos taurus]	115342	104296	95128.8	591349	303319	651741	2.29657	7.80086e-06	0.000103449
48	NP_001012692.2	HLA-DMA	HLA class II histocompatibility antigen, DM alpha chain precursor [Bos taurus]	99934	414232	350070	3.19781e+06	NA	4294501	3.70088	9.2043e-06	0.000119726
49	NP_776545.1	NCF2	neutrophil cytosol factor 2 [Bos taurus]	103130	69304.8	33229.2	1.58784e+06	612943	3.33379e+06	4.75011	1.26233e-05	0.000158263
50	NP_777251.1	CATHL2	cathelicidin-2 precursor [Bos taurus]	3.7828e+06	2.57391e+06	1.31534e+06	31816760	292746880	41908716	5.57795	1.43334e-05	0.000174749
51	XP_024838093.1	IQGAP1	PREDICTED: ras GTPase-activating-like protein IQGAP1 [Bubalus bubalis]	13750605	13339627	12770686	23770904	17621724	31861106	0.877927	1.48511e-05	0.000180414
52	NP_001028790.1	ACTG1	PREDICTED: actin, cytoplasmic 2 isoform X1 [Colobus angolensis palliatus]	602758720	393034208	454600736	1335091072	852091136	1708007552	1.42525	1.64274e-05	0.000195719
53	NP_001039435.1	CASP8	caspase-8 [Bos taurus]	1.6591e+06	987463	859775	2.53927e+06	1.75458e+06	3413053	1.13619	2.87339e-05	0.000309789
54	XP_002698555.1	CASP7	PREDICTED: caspase-7 [Bos taurus]	332124	243535	287476	1426244	794832	1.83624e+06	2.23287	3.32217e-05	0.000349315
55	NP_777256.1	CATHL7	cathelicidin-7 precursor [Bos taurus]	353015	376598	267938	4.0496e+06	32100506	5974947	5.40014	4.23613e-05	0.000430125
56	XP_005212926.1	Rab1A	ras-related protein Rab-1A isoform 1 [Homo sapiens]	19644494	26438634	24044718	15794056	9799234	18387680	-0.673108	4.25439e-05	0.000430694
57	NP_001007809.1	CAV2	caveolin-2 [Bos taurus]	1.68794e+06	1.27435e+06	1.5301e+06	702664	918331	997948	-0.778501	4.49464e-05	0.000450324
58	NP_001007817.1	FADD	FAS-associated death domain protein [Bos taurus]	1.22617e+06	1.1186e+06	1.19047e+06	1.9519e+06	1823202	2251303	0.769491	5.11325e-05	0.000501954
59	NP_001069102.1	TCIRG1	V-type proton ATPase 116 kDa subunit a isoform 3 [Bos taurus]	730276	687710	493578	1.66888e+06	452540	2.1393e+06	1.15634	5.5272e-05	0.000534112
60	XP_005219451.1	ARHGEF1	PREDICTED: rho guanine nucleotide exchange factor 1 isoform X1 [Bos taurus]	590603	542251	600795	1174009	673662	1.6224e+06	1.00115	5.63613e-05	0.000543096
61	NP_776544.1	NCF1	neutrophil cytosol factor 1 [Bos taurus]	193728	682024	259312	2.99765e+06	663380	5.71352e+06	3.04598	6.57332e-05	0.000616804
62	XP_024849253.1	ANK2	PREDICTED: ankyrin-2 isoform X3 [Ovis aries musimon]	579696	408798	354561	885816	1.67313e+06	923665	1.37465	8.00714e-05	0.000731319
63	NP_001039334.1	ATP6V1F	V-type proton ATPase subunit F [Bos taurus]	1.30431e+06	1439200	1.57837e+06	3.60625e+06	2313548	3.64387e+06	1.1459	0.000129128	0.00110156
64	NP_001071332.1	STX7	syntaxin-7 [Bos taurus]	2.28394e+06	2136966	1.61444e+06	5508921	2.89037e+06	7621164	1.40841	0.000144637	0.00121029
65	NP_001157494.1	CREBBP	CREB-binding protein [Bos taurus]	218723	128805	117982	251437	189185	294416	0.659006	0.000151743	0.0012528
66	NP_777170.1	MMP2	72 kDa type IV collagenase precursor [Bos taurus]	1.34986e+06	642580	667041	4741858	4390265	8232911	2.70697	0.000162169	0.00132441
67	NP_776460.1	CYBB	cytochrome b-245 heavy chain [Bos taurus]	182418	116638	105037	3.59992e+06	341775	2.76218e+06	4.05224	0.00017202	0.00139316
68	NP_001029907.1	CD74	HLA class II histocompatibility antigen gamma chain [Bos taurus]	205849	550727	568592	4.59628e+06	NA	5.22089e+06	3.47409	0.00021659	0.0016782
69	XP_005207185.1	C1R	PREDICTED: complement C1r subcomponent isoform X1 [Bos taurus]	551371	763368	435942	1.11739e+06	2.50945e+06	826727	1.34705	0.000374145	0.00264861
70	NP_001035594.1	SEC61A1	protein transport protein Sec61 subunit alpha isoform 1 [Bos taurus]	1.85668e+06	5522598	5079320	975388	1.28819e+06	799887	-2.02391	0.00037692	0.00266271
71	NP_001068842.1	LSP1	lymphocyte-specific protein 1 [Bos taurus]	2.57406e+06	3.84071e+06	2268587	16659470	4665701	23915832	2.38131	0.000403676	0.00282051
72	NP_001193443.1	FLNA	filamin-A [Bos taurus]	26526110	14756355	14393587	23961064	57928444	23424490	0.919568	0.00041277	0.00287124
73	NP_001093816.1	CDKN1B	cyclin-dependent kinase inhibitor 1B [Bos taurus]	1.4896e+06	856808	731857	1961407	2.44589e+06	1.94936e+06	1.04615	0.000485742	0.00327606
74	XP_002697835.5	ROCK1	PREDICTED: rho-associated protein kinase 1 [Bos mutus]	614669	285775	376024	1121316	2.25785e+06	1.58294e+06	1.9588	0.000598926	0.00388417
75	NP_001179230.1	CDK6	cyclin-dependent kinase 6 [Bos taurus]	439569	298762	368102	977230	630583	1.3646e+06	1.42572	0.000617018	0.00397497
76	NP_776426.1	CATHL3	cathelicidin-3 precursor [Bos taurus]	215018	489718	123141	3.97109e+06	24898232	5.29728e+06	5.36703	0.000693168	0.00436228
77	NP_776459.1	CYBA	cytochrome b-245 light chain [Bos taurus]	400946	654172	803574	7799199	1.50824e+06	12643212	3.5619	0.000798773	0.00490881
78	XP_005223227.1	RAB7A	PREDICTED: ras-related protein Rab-7a isoform X1 [Bos taurus]	5.48827e+06	8288338	5.96886e+06	9771427	7401900	13129444	0.617928	0.000806989	0.00495483
79	NP_001014947.1	MAPK13	mitogen-activated protein kinase 13 [Bos taurus]	482786	1.00524e+06	1.18282e+06	198092	426214	145931	-1.79392	0.000919867	0.00554775
80	XP_015329300.1	RFXAP	PREDICTED: regulatory factor X-associated protein [Bos taurus]	157427	161647	127558	311565	204613	372631	0.992789	0.000987571	0.00588305
81	NP_001019677.1	IRF9	interferon regulatory factor 9 [Bos taurus]	216998	44228.8	86083.4	827564	213746	627189	2.26425	0.000998298	0.00593258
82	NP_835210.2	EIF2AK2	interferon-induced, double-stranded RNA-activated protein kinase [Bos taurus]	632526	1.18532e+06	1.2371e+06	3.40486e+06	1.0138e+06	4.00074e+06	1.46257	0.00100594	0.00596381
83	NP_776319.1	BAX	apoptosis regulator BAX [Bos taurus]	313807	194544	297548	2.4701e+06	1.88776e+06	4292726	3.42412	0.00106495	0.00625095
84	NP_777179.1	ATP6V0A1	V-type proton ATPase 116 kDa subunit a isoform 1 [Bos taurus]	326404	379093	316326	595264	1.65405e+06	635939	1.49755	0.00112917	0.00656561
85	NP_787000.1	ATP6AP1	V-type proton ATPase subunit S1 precursor [Bos taurus]	411792	311114	205331	656122	570851	957486	1.23471	0.00115677	0.00670315
86	NP_001035571.1	HLA-DMB	major histocompatibility complex, class II, DM beta precursor [Bos taurus]	156045	216401	237672	2.31422e+06	101728	3.23951e+06	3.21249	0.00127178	0.00725223
87	XP_002691287.2	SOS1	TPA: son of sevenless homolog 1 [Bos taurus]	192923	124006	164432	334471	NA	412291	1.21849	0.00137951	0.0077689
88	NP_001029802.1	GRB2	growth factor receptor-bound protein 2 isoform 1 [Homo sapiens]	1.96713e+06	1547580	1.60968e+06	5655711	2.39217e+06	6625728	1.51777	0.00139569	0.00783407
89	NP_001106769.1	MPO	myeloperoxidase precursor [Bos taurus]	118320	38973.2	106413	303811	2.46593e+06	228269	3.507	0.00153351	0.00840652
90	NP_001192430.1	STAT6	signal transducer and activator of transcription 6 [Bos taurus]	1.22015e+06	758199	996152	1.65214e+06	1.55351e+06	1.96974e+06	0.79902	0.00173214	0.00932256
91	NP_001012689.2	STAT3	signal transducer and activator of transcription 3 [Bos taurus]	5.73362e+06	3.92939e+06	3.17774e+06	8055625	8199700	9707886	1.01574	0.00179329	0.00956843
92	NP_776404.2	ACTB	PREDICTED: actin, cytoplasmic 1 [Camelus dromedarius]	2.16486e+06	1.73905e+06	1.74176e+06	4159026	2.08088e+06	5813413	1.09421	0.00189216	0.0100174
93	NP_788849.1	ATP6V1C1	V-type proton ATPase subunit C 1 [Bos taurus]	284453	386219	335916	1.65884e+06	2370846	2156718	2.61963	0.00191204	0.0100991
94	NP_777258.1	SLC9A1	sodium/hydrogen exchanger 1 [Bos taurus]	474291	552493	670742	363757	235354	255369	-0.990316	0.00192836	0.0101691
95	NP_786987.1	MAPK1	mitogen-activated protein kinase 1 [Bos taurus]	2.29831e+06	2369012	2.34119e+06	5360582	2.81534e+06	7.29205e+06	1.1421	0.00205678	0.010755
96	NP_976067.3	HSPA1A	PREDICTED: heat shock 70 kDa protein 1A isoform X1 [Bos indicus]	32733970	21134368	22393686	55447216	45674500	47942004	0.966892	0.002083	0.0108671
97	NP_001070579.1	CARD9	caspase recruitment domain-containing protein 9 [Bos taurus]	48270.2	66155.1	42966.3	628866	156476	955022	3.46696	0.00211204	0.0109765
98	NP_001070277.1	HSF1	heat shock factor protein 1 [Bos taurus]	365186	177029	162096	458502	975410	526339	1.47675	0.00218284	0.0112841
99	NP_776848.1	PLAUR	urokinase plasminogen activator surface receptor precursor [Bos taurus]	140080	NA	NA	484187	473979	696578	1.97732	0.00223146	0.0114831
100	XP_010812357.1	PTPN11	PREDICTED: tyrosine-protein phosphatase non-receptor type 11 isoform X1 [Bos taurus]	1.03778e+06	807456	870859	1.23387e+06	1703095	1.56022e+06	0.72749	0.00235021	0.0119946
101	NP_001193919.1	FLNC	filamin-C [Bos taurus]	1.57722e+06	1.10224e+06	1502513	1.11807e+06	5.91861e+06	571242	0.863318	0.00244778	0.0123533
102	NP_001068760.1	SEC61B	protein transport protein Sec61 subunit beta [Bos taurus]	2.78711e+06	9140294	8453060	2.78527e+06	2619753	3.24963e+06	-1.23564	0.00280773	0.0138049
103	XP_002690831.1	EIF2AK4	PREDICTED: eukaryotic translation initiation factor 2-alpha kinase 4 isoform X2 [Bos taurus]	42323.7	23622.8	59023.2	94044	NA	124261	1.38973	0.00308185	0.0149548
104	NP_001107236.1	TYK2	non-receptor tyrosine-protein kinase TYK2 [Bos taurus]	93556.7	8231.16	69205	389245	342845	473586	2.81783	0.00329798	0.0157557
105	NP_776457.1	CTSL	cathepsin L2 precursor [Bos taurus]	982358	591917	430492	2.1366e+06	1.61106e+06	1.00962e+06	1.2467	0.00342949	0.0162471
106	NP_001039838.1	TUBB6	tubulin beta-6 chain [Bos taurus]	7.90965e+06	5.78792e+06	6.48994e+06	11824766	12517281	12490946	0.867536	0.00399754	0.0182641
107	NP_001012695.1	HLA-DRA	Mamu class II histocompatibility antigen, DR alpha chain, partial [Bos mutus]	1.62166e+06	2.82247e+06	3.33159e+06	16532572	1.12958e+06	20475916	2.29418	0.00406055	0.0185023
108	NP_776622.1	TLR2	toll-like receptor 2 precursor [Bos taurus]	426880	187482	160169	596494	599455	885750	1.42637	0.00409949	0.0186547
109	NP_776670.1	ATP6V1G1	V-type proton ATPase subunit G 1 [Bos taurus]	611983	982621	775572	1.5209e+06	857358	2.86831e+06	1.14638	0.00414944	0.0188191
110	NP_001029840.2	BoLA-DQB	boLa class II histocompatibility antigen, DQB*0101 beta chain precursor [Bos taurus]	336250	255806	239069	5.39922e+06	NA	5.18694e+06	4.25593	0.00416426	0.0188612
111	XP_015315376.1	HLA-A	PREDICTED: major histocompatibility complex, class I, A isoform X2 [Bos taurus]	1.98603e+06	1.43064e+06	1.35912e+06	6.55816e+06	2.52225e+06	6062369	1.66482	0.00448358	0.0200538
112	NP_001095722.1	PTK2B	protein-tyrosine kinase 2-beta [Bos taurus]	279836	226168	216278	1.34397e+06	378592	1.85716e+06	2.30921	0.00469255	0.0207161
113	NP_001039448.1	NCF4	neutrophil cytosol factor 4 [Bos taurus]	94949.3	69480.2	12869.5	1.06884e+06	431861	2.18143e+06	4.37629	0.00497684	0.021648
114	NP_001029376.1	TUBA1C	tubulin alpha-1C chain [Bos taurus]	12751577	12899488	14803302	2.96447e+06	1701607	1.57198e+06	-2.69713	0.00545683	0.0232017
115	XP_002693128.3	CBL	PREDICTED: E3 ubiquitin-protein ligase CBL isoform X3 [Ovis aries musimon]	180231	149340	15890600	662830	346793	1.02846e+06	-2.9925	0.0055213	0.0234027
116	NP_001035645.1	IRAK1	interleukin-1 receptor-associated kinase 1 [Bos taurus]	79682.3	103984	89257	27683	31303.2	35393.7	-1.53195	0.00557688	0.023569
117	NP_778221.1	PLA2R1	secretory phospholipase A2 receptor precursor [Bos taurus]	104141	145926	154087	434295	170132	475806	1.41837	0.00558045	0.023569
118	XP_010803498.1	APAF1	PREDICTED: apoptotic protease-activating factor 1 isoform X2 [Bos taurus]	138594	78339.7	109063	215403	1.94563e+06	442730	2.99767	0.00624721	0.0257622
119	NP_001192477.1	PIK3CD	phosphatidylinositol 4,5-bisphosphate 3-kinase catalytic subunit delta isoform [Bos taurus]	63373.1	77108.7	85183.6	394133	120986	497144	2.16533	0.0062634	0.0257725
120	XP_002686208.2	VAV3	PREDICTED: guanine nucleotide exchange factor VAV3 [Bos taurus]	101978	72974.3	79146.1	345109	89317.4	459938	1.81548	0.00626348	0.0257725
121	XP_005227242.1	BAD	PREDICTED: bcl2-associated agonist of cell death isoform X1 [Bos taurus]	279921	352752	326527	466091	449215	558203	0.619352	0.00657712	0.026809
122	NP_001104274.1	SRC	proto-oncogene tyrosine-protein kinase Src [Bos taurus]	288956	234955	257900	618426	452896	635857	1.12672	0.00969843	0.0364321
123	NP_789745.1	CEBPB	CCAAT/enhancer-binding protein beta [Bos taurus]	415231	178658	164326	939337	392757	1.10929e+06	1.68702	0.0101599	0.037852
124	NP_001071542.1	VAV1	proto-oncogene vav [Bos taurus]	59366	272977	185098	512706	1.04744e+06	917479	2.25949	0.0102212	0.0380388
125	NP_001029607.1	CTSK	cathepsin K precursor [Bos taurus]	799681	814565	539808	1.47395e+06	1.72447e+06	2.08317e+06	1.29392	0.0103316	0.0383239
126	XP_005215461.1	ATP6V1H	PREDICTED: V-type proton ATPase subunit H isoform X3 [Bos taurus]	736201	884617	1072282	1.98927e+06	995395	3.62874e+06	1.29613	0.0114018	0.0413686
127	NP_001103471.1	KRAS	GTPase KRas [Bos taurus]	478918	416480	431288	872750	NA	1.03143e+06	1.10631	0.0114822	0.0415719
128	NP_001179684.1	TBK1	serine/threonine-protein kinase TBK1 [Bos taurus]	188080	147314	173863	458223	266901	499302	1.26564	0.0122434	0.0438084
129	NP_001014956.1	NFYA	nuclear transcription factor Y subunit alpha [Bos taurus]	437796	598048	401226	570919	1.73191e+06	724952	1.07513	0.0127186	0.0451588
130	NP_001106711.1	MSR1	macrophage scavenger receptor types I and II isoform 1 [Bos taurus]	285212	409693	240755	1.22445e+06	323057	1709975	1.7997	0.0127706	0.0453199
131	NP_788844.2	ATP6V1B2	V-type proton ATPase subunit B, brain isoform isoform 2 [Bos taurus]	6237099	4.91251e+06	5.32079e+06	18548386	12834340	26437592	1.8117	0.0141408	0.0491568
132	NP_776963.1	FCGR1A	high affinity immunoglobulin gamma Fc receptor I precursor [Bos taurus]	270372	34234.6	95966.7	620274	NA	609009	2.20264	0.0143829	0.0497443
133	XP_002692967.2	CASP1	PREDICTED: caspase-1 isoform X1 [Bos taurus]	288718	74901	66793.5	297047	270019	406848	1.17807	0.0144308	0.0498271
134	NP_001035696.1	OAS1	2'-5'-oligoadenylate synthase 1 [Bos taurus]	201998	178572	94440	1.64835e+06	342639	2323931	3.18331	0.108593	0.216517
