# Supplementary material for: Toll-like Receptor 2 Is Associated with the Immune Response, Apoptosis, and Angiogenesis in the Mammary Glands of Dairy Cows with Clinical Mastitis
Source: Int J Mol Sci. 2022 Sep 14;23(18):10717. doi: 10.3390/ijms231810717 (PMC9504312; doi:10.3390/ijms231810717)
Supplement: Supplementary file 1 [file ijms-23-10717-s001.zip › Table S5.xlsx]

## Sheet: Sheet1
Blood vessel	Con(All)	35	20	40	87	50	60	57	34
	apoptosis	3	1	2	4	2	3	5	2
	proportion	0.0857143	0.05	0.05	0.045977	0.04	0.05	0.0877193	0.0588235
	CM(All)	43	28	63	38	56	69	64	30
	apoptosis	17	11	30	17	21	45	47	13
	proportion	0.395349	0.392857	0.47619	0.447368	0.375	0.652174	0.734375	0.433333
Alveoli	Con(All)	69	92	59	58	71	57	64	99
	apoptosis	5	7	3	2	4	8	9	15
	proportion	0.0724638	0.076087	0.0508475	0.0344828	0.056338	0.140351	0.140625	0.151515
	CM(All)	59	47	59	65	71	65	79	65
	apoptosis	36	23	36	49	25	22	41	26
	proportion	0.610169	0.489362	0.610169	0.753846	0.352113	0.338462	0.518987	0.4
