# Supplementary material for: Toll-like Receptor 2 Is Associated with the Immune Response, Apoptosis, and Angiogenesis in the Mammary Glands of Dairy Cows with Clinical Mastitis
Source: Int J Mol Sci. 2022 Sep 14;23(18):10717. doi: 10.3390/ijms231810717 (PMC9504312; doi:10.3390/ijms231810717)
Supplement: Supplementary file 1 [file ijms-23-10717-s001.zip › Table S6.xlsx]

## Sheet: Sheet1
Table S6 The used antibodies and dilution ratio in the present study.
NO.	Antibody	Full Name	Cat No	Host / Isotype	Molecular weight	Application	Dilution
1	β-actin	Beta-Actin	bs-0061R	Rabbit / IgG	42 KDa	WB	1:4500
2	IgG	Goat Anti-Rabbit IgG H&L/HRP	bs-80295G-HRP	Rabbit / IgG		WB	1:5000
3	TLR2	Toll-like receptor 2	bs-10472R	Rabbit / IgG	86 KDa	WB	1:1000
						IP	/
						IHC	1:250
						IF	1:300
4	CASP8	Caspase 8	13423-1-AP	Rabbit / IgG	62 KDa	WB	1:1000
						IP	2 μg
						IHC	1:250
						IF	1:50
5	Tie2	TEK tyrosine kinase	19157-1-AP	Rabbit / IgG	140 KDa	WB	1:1000
						IP	2 μg
						IHC	1:1000
						IF	1:300
6	CK18	Cytokeratin 18	GB11232	Rabbit / IgG	48 KDa	IF	1:350
7	α-SMA	Smooth muscle actin	14395-1-AP	Rabbit / IgG	43 KDa	IF	1:250
8	CD31	Endothelial cell adhesion molecule	11265-1-AP	Rabbit / IgG	83 KDa	IF	1:250
9	IgG(Alexa Fluor® 488)	Goat Anti-Rabbit IgG H&L (Alexa Fluor® 488)	ab150077	Goat/ IgG		IF	1:350
10	IgG(Alexa Fluor® 647)	Goat Anti-Rabbit IgG H&L (Alexa Fluor® 647)	ab150079	Goat/ IgG		IF	1:350
11	IgG(Alexa Fluor® 594)	Goat Anti-Rabbit IgG H&L (Alexa Fluor® 594)	ab150080	Goat/ IgG		IF	1:350
